# Supplementary material for: β‐Elemene Rescues Radiation‐Induced Enteritis by Orchestrating a Host‐Microbiome Circuit That Fuels Epigenetic DNA Repair
Source: Adv Sci (Weinh). 2026 May 27:e21445. Online ahead of print. doi: 10.1002/advs.202521445 (PMC13336028; doi:10.1002/advs.202521445)
Supplement: Supplementary file 2 — Supporting file 2: advs75867‐sup‐0002‐SITables.xlsx. [file ADVS-9999-e21445-s001.xlsx]

## Sheet: Supplementary Table 1
Supplementary Table 1. Primer sequence
Gene	Forward primer	Reverse primer
MCT1	GGTGGAGGTCCTATCAGCAGT	CAGAAAGAAGCTGCAATCAAGC
MCT2	CAGCAACAGCGTGATAGAGCTT	TGGTTGCAGGTTGAATGCTAAT
MCT4	TCACGGGTTTCTCCTACGC	GCCAAAGCGGTTCACACAC
SMCT1	GCTGCCTGAAGTTCTGTTCTT	CCATTTCAGGCAGTCCTTGT
POLD1	ACCTTCATCCGTATCATGGAC	ATGAAGAGTCCCGGATGTTG
POLD3	GAGTTCGTCACGGACCAAAAC	GCCAGACACCAAGTAGGTAAC

## Sheet: Supplementary Table 2
Supplementary Table 2. Antibody Information
Antibodies	SOURCE	IDENTIFIER
MCT1	Thermo Fisher Scientific	MA5-18288
MCT2	Proteintech	20355-1-ap
MCT4	Proteintech	22787-1-AP
SMCT1	Proteintech	21433-1-ap
CD147	Proteintech	11989-1-ap
ATP1A1	Proteintech	14418-1-AP
Beta Actin	Proteintech	66009-1-Ig
γH2AX	Cell Signaling Technology	2577S
H2AX	Proteintech	68888-1-Ig
Lamin B1	Proteintech	12987-1-AP
POLD1	Proteintech	15646-1-ap
POLD3	Proteintech	21935-1-ap
RBBP4	Proteintech	20364-1-ap
EP300	Santa Cruz Biotechnology	sc-32244
HA tag	Proteintech	51064-2-AP
FLAG tag	Proteintech	66008-4-Ig
Anti-L-Lactyl Lysine	PTM BIO	1401RM

## Sheet: Supplementary Table 3
Supplementary Table 3. siRNA sequence
si-RNA	Sense strand (5’-3’)	Reverse primer
CD147-3	GCAGCACCAGAUGACAAATT	UUUGUCAUCUGGUGCTT
CD147-1	GGCUGUGGAAAGUGCAGAATT	UUCUGCACUUUCCACAGCCTT
CD147-2	GCAGGGCCGGCAGAGCUATT	UAGCUCUGCCGGCCCUGCTT
POLD3-1	CAAAUUUAGUGCUAUACAATT	UUGUAUAGCACUAAAUUUGTT
POLD3-3	GAUAGUGAAGAGGAGCUUATT	UAAGCUCCUCUUCACUAUCTT
POLD3-2	GGGAAUGUUUGCCUCCAAATT	UUUGGAGGCAAACAUUCCCTT
RBBP4-3	GGUGAUUUGUUGUCUGAUCATT	UGAUCAGACAACAAATCACCTT
RBBP4-1	GCACUUACUUAGUGCUUCATT	UGAAGCACUAAGUAAGUGCTT
RBBP4-2	GGUGCAGUUGCUGAUGAUCATT	UGAUCAUCAGCAACUGCACCTT
POLD1-3	GGCUCAUGGUGGUCUGUGAATT	UUCACAGACCACCAUGAGCCTT
POLD1-1	GCUUCGCUCCCUACUCUUATT	UAGAAGUAGGGAGCGAAGCTT
POLD1-2	GGUUCAUGGUGGACACGGATT	UCCGUGUCCACCAUGAACCTT
EP300-3	GAUAGAUUAAACAGUGCAATT	UUGCACUGUUUAAUCUAUCTT
EP300-1	GGAAGUGGACAACCAGAATT	UUCUGGUUGUCCACUUCCCTT
EP300-2	GCAUGCAGUUCAAGAGUATT	UACUCUUGAACUGCAUGCATT
siRNA NC	UUCUCCGAACGUGUCACGUTT	ACGUGACACGUUCGGAGAATT

## Sheet: Supplementary Table 4
Supplementary Table 4.ChIP experiment antibody and primer information
Antibodies	SOURCE	IDENTIFIER
H3K27ac	Cell Signaling Technology	8173T
H3K4me3	Thermo Fisher Scientific	711958
H3K4me1	Thermo Fisher Scientific	710795
H3K4me2	Thermo Fisher Scientific	710796
H3K18la	PTM BIO	1427RM
H3K9la	PTM BIO	1419RM
Gene	Forward primer	Reverse primer
POLD1-Chip	AGGGGAAAAAGGGAGTTCGG	CTCGCAACCGTCTCTCAGAT
POLD3-Chip	GAGAGCAGCTCACTCCATCC	CCTGAGGAGCTGTCACATGG

## Sheet: Supplementary Table 5
Supplementary Table 5. LEfSe analysis
Taxa	Method	LDA	P value
o__Lactobacillales	LEfSe	4.859	0.016
g__Lactobacillus	LEfSe	4.846	0.016
s__Lactobacillus gasseri	LEfSe	4.484	0.006
s__Lactobacillus reuteri	LEfSe	4.366	0.025
g__Faecalibaculum	LEfSe	3.376	0.006
o__Coriobacteriales	LEfSe	3.17	0.004
g__Enterorhabdus	LEfSe	3.037	0.004
__Bifidobacterium	LEfSe	2.943	0.016
o__Bifidobacteriales	LEfSe	2.941	0.016
o__Bacteroidales|g__Muribaculum	LEfSe	2.871	0.016
g__GCA-900066575	LEfSe	-3.78	0.01
g__Oscillibacter	LEfSe	-3.93	0.004
g__Helicobacter	LEfSe	-3.991	0.004
p__Epsilonbacteraeota	LEfSe	-3.993	0.004
o__Campylobacterales	LEfSe	-3.993	0.004
g__Bacteroides	LEfSe	-4.214	0.025
g__Alloprevotella	LEfSe	-4.232	0.025
o__Desulfovibrionales	LEfSe	-4.588	0.004
p__Proteobacteria	LEfSe	-4.63	0.004
o__Clostridiales	LEfSe	-4.822	0.016

## Sheet: Supplementary Table 6
Supplementary Table 6. STAMP analysis
Species	P value	IR_mean	IR+β-elemene_mean
s__Lactobacillus gasseri	0.026	0.022	0.097
s__uncultured organism	0.016	0.0008	0.0197
s__Clostridium sp. Culture-1	0.002	0.027	0.01
s__Bacteroides massiliensis dnLKV3	0.014	0.022	0.005
s__unidentified	0.005	0.0156	0.0034
s__uncultured bacterium	0.001	0.0308	0.0261
s__Mucispirillum schaedleri	0.027	0.0006	0.0002
s__uncultured Bacteroidales bacterium	0.044	0.0004	0.0004
s__uncultured Clostridiales bacterium	0.019	0.0003	0.0001

## Sheet: Supplementary Table 7
Supplementary Table 7. Metabolomics differential analysis
Name	Metabolite_ID_original	Mode	logFC	P value
1-stearoyl-2-hydroxy-sn-glycero-3-phosphocholine	M506T157	POS	2.948	<0.001
lactate	M89T230	NEG	2.837	0.004
Taurine	M126T265	POS	2.45	<0.001
Phenyllactic acid	M165T105	NEG	2.325	0.021
epsilon-caprolactam	M227T66	POS	2.081	0.039
Coproporphyrin I	M655T389	POS	2.049	0.001
Glyceric acid	M105T304	NEG	1.897	0.036
2-ethylidene-1,5-dimethyl-3,3-diphenylpyrrolidine	M278T265_2	POS	1.828	0.035
4-hydroxytamoxifen	M386T46	NEG	1.824	0.004
D-fructose	M359T304	NEG	1.803	0.006
D-Biotin	M243T238	NEG	-1.412	0.016
Pyrimidifen	M378T514	POS	-1.416	0.001
D-lyxose	M149T62	NEG	-1.506	0.037
D-Alanyl-D-alanine	M161T37	POS	-1.546	0.004
2-hydroxyacetanilide	M150T39	NEG	-1.691	0.032
Vitamin k1 2,3-epoxide	M467T269	POS	-1.746	0.05
Dihydrocapsaicin	M308T79	POS	-1.838	<0.001
Clomipramine	M315T101	POS	-1.94	0.002
Zearalenone	M317T81	NEG	-2.119	0.013
3-dehydroepiandrosterone sulfate	M367T241	NEG	-3.111	0.033

## Sheet: Supplementary Table 8
Supplementary Table 9. GSEA analysis results
Description	setSize	enrichmentScore	NES	P value	rank	leading_edge	core_enrichment
KEGG_DNA_REPLICATION	35	0.84361	2.73663	4.97e-14	1192	tags=77%, list=9%, signal=70%	MCM5/MCM2/MCM7/MCM3/RFC3/MCM4/FEN1/LIG1/MCM6/POLE/RFC2/DNA2/PRIM1/RFC4/POLA2/POLD1/RNASEH2A/POLD3/POLE2/POLA1/RFC5/PCNA/POLE3/PRIM2/POLD2/RPA2/RPA1
KEGG_CELL_CYCLE	119	0.63366	2.64476	2.81e-15	1896	tags=41%, list=15%, signal=35%	MCM5/MCM2/MYC/PKMYT1/MCM7/MCM3/CDC25A/MCM4/CDC6/CDC45/E2F1/E2F2/ORC1/TGFB2/MCM6/ESPL1/ORC6/CHEK1/CDK4/CCND1/PCNA/CDKN2A/PLK1/CDK1/CCNE1/WEE1/CCNA2/CCNB1/MAD2L1/PRKDC/CDC20/BUB1B/SFN/CDK2/ANAPC1/CCNB2/RBL1/SMC1A/TFDP1/CDC7/TP53/E2F4/CDKN2C/CDC25B/CHEK2/CCNE2/SKP2/BUB3/MAD1L1
KEGG_MISMATCH_REPAIR	22	0.726392	2.17963	5.52e-05	1192	tags=59%, list=9%, signal=54%	RFC3/LIG1/RFC2/RFC4/POLD1/EXO1/POLD3/RFC5/PCNA/POLD2/RPA2/MLH1/RPA1
KEGG_BLADDER_CANCER	38	0.645501	2.13187	5.92e-06	1033	tags=34%, list=8%, signal=32%	THBS1/MMP1/MYC/E2F1/E2F2/VEGFC/CDK4/CCND1/CDKN2A/MMP2/EGFR/RASSF1/VEGFA
KEGG_PYRIMIDINE_METABOLISM	92	0.520102	2.06669	1.19e-06	2164	tags=40%, list=17%, signal=34%	POLE/TYMS/PRIM1/CAD/NME1/POLA2/RRM2/POLD1/CTPS1/POLD3/POLE2/TK1/ENTPD3/POLA1/POLR1E/RRM1/POLE3/PRIM2/POLR1B/POLR1C/DTYMK/POLD2/NME2/UMPS/NME4/POLR3G/UCK2/DCK/POLR1A/NME1-NME2/PNPT1/ENTPD1/DUT/NT5E/POLR2D/CTPS2/POLR3H
KEGG_HOMOLOGOUS_RECOMBINATION	27	0.664929	2.04632	0.000198608	1335	tags=56%, list=10%, signal=50%	RAD54L/RAD51/XRCC3/POLD1/POLD3/EME1/XRCC2/POLD2/BLM/RPA2/RAD51D/RAD51B/RPA1/RAD54B/TOP3A
KEGG_STEROID_HORMONE_BIOSYNTHESIS	22	0.678565	2.03612	0.000592598	463	tags=32%, list=4%, signal=31%	HSD17B3/UGT1A4/HSD17B2/HSD11B2/CYP3A7/AKR1C2/AKR1C1
KEGG_NUCLEOTIDE_EXCISION_REPAIR	43	0.578336	1.97926	0.00010245	1192	tags=35%, list=9%, signal=32%	RFC3/LIG1/POLE/RFC2/RFC4/POLD1/DDB2/POLD3/POLE2/RFC5/PCNA/POLE3/POLD2/RPA2/RPA1
KEGG_PURINE_METABOLISM	122	0.463283	1.94143	4.4e-06	2283	tags=42%, list=18%, signal=35%	NPR1/POLE/XDH/PRIM1/NME1/POLA2/RRM2/POLD1/PAICS/POLD3/POLE2/ENTPD3/POLA1/GART/POLR1E/RRM1/IMPDH2/PDE9A/POLE3/ADCY7/PRIM2/PFAS/POLR1B/AK4/POLR1C/ADSS2/POLD2/NME2/ADCY3/NME4/PRPS2/POLR3G/AK2/ATIC/GDA/APRT/DCK/POLR1A/PPAT/NME1-NME2/PNPT1/ENTPD1/GMPS/ADA/PDE1C/NT5E/PAPSS2/POLR2D/POLR3H/PRPS1/NT5C
KEGG_BASE_EXCISION_REPAIR	34	0.580697	1.8867	0.000450263	1638	tags=44%, list=13%, signal=39%	FEN1/LIG1/POLE/UNG/POLD1/POLD3/POLE2/PCNA/POLE3/POLD2/PARP2/NTHL1/NEIL3/APEX1/XRCC1
KEGG_RETINOL_METABOLISM	22	0.619767	1.85969	0.00481136	98	tags=18%, list=1%, signal=18%	CYP2B6/UGT1A4/CYP3A7/DHRS9
KEGG_RIBOSOME	86	0.471812	1.8355	3.04e-05	4722	tags=64%, list=37%, signal=41%	RPL3L/RPL3/RPL23A/RPL13/RPL12/RPL7A/RPS4Y1/RPL8/RPSA/RPS2/RPL14/RPS15/RPL4/RPS10/RPL18A/RPL13A/RPS5/RPLP0/RPL29/RPL10/RPS16/RPL18/RPS9/RPS3A/FAU/RPS3/RPL5/RPL28/RPL27A/RPL11/RPS4X/RPL35/RPL9/RPS18/RPL21/RPL6/RPL10A/RPL7/RPL32/RPS6/RPLP1/RPS8/RPS19/RPS17/RPS13/RPS15A/RPS28/RPS7/RPLP2/RPS26/RPL19/RPL35A/RPS11/RPL15/RPL27
KEGG_DRUG_METABOLISM_CYTOCHROME_P450	26	0.581582	1.78522	0.00411086	229	tags=27%, list=2%, signal=26%	CYP2B6/MAOB/UGT1A4/ALDH3A1/CYP3A7/ALDH1A3/AOX1
KEGG_SPLICEOSOME	126	0.416197	1.74814	0.000298169	4270	tags=53%, list=33%, signal=36%	HSPA6/HSPA8/ALYREF/PRPF4/PRPF19/SF3B3/WBP11/SNRNP40/THOC3/SRSF2/PHF5A/SF3A3/SNRPB/SNRPD1/PPIH/HSPA1A/DDX39B/SNU13/SF3A2/CHERP/LSM4/MAGOHB/HNRNPU/PUF60/HSPA1B/SF3B4/DHX15/EFTUD2/SNRPF/SRSF3/U2AF2/LSM2/NCBP1/RBMX/EIF4A3/TCERG1/SRSF7/PRPF3/SF3A1/U2AF1/LSM3/DDX23/LSM5/SNRPA/HNRNPC/SRSF6/LSM7/USP39/RBM22/RBM17/PPIL1/DHX8/HNRNPA1/SNRNP70/SNRPA1/PRPF31/RBM8A/SNRPD3/SNRNP200/HNRNPM/PRPF8/TXNL4A/PPIE/SNRP…
KEGG_ARGININE_AND_PROLINE_METABOLISM	45	0.49808	1.72064	0.0033124	2790	tags=56%, list=22%, signal=44%	MAOB/AGMAT/PYCR1/NOS1/SRM/ACY1/CKMT1A/ALDH1B1/AMD1/GLUL/CKMT1B/MAOA/CPS1/SMS/GLUD1/PYCR3/GAMT/PYCR2/GOT2/NAGS/OAT/PRODH/ALDH7A1/LAP3/ODC1
KEGG_AMINOACYL_TRNA_BIOSYNTHESIS	41	0.499567	1.68504	0.0028533	4373	tags=71%, list=34%, signal=47%	VARS1/EARS2/FARSB/LARS1/PSTK/YARS1/DARS2/IARS1/MARS2/AARS2/SARS2/FARSA/GARS1/KARS1/CARS2/LARS2/TARS2/SARS1/FARS2/NARS1/AARS1/MARS1/NARS2/IARS2/YARS2/WARS1/CARS1/TARS1/VARS2
KEGG_P53_SIGNALING_PATHWAY	63	0.449026	1.6675	0.00264206	2152	tags=35%, list=17%, signal=29%	THBS1/IGFBP3/TP73/RRM2/DDB2/CHEK1/CDK4/CCND1/CDKN2A/CDK1/CCNE1/CCNB1/GTSE1/SFN/CDK2/CCNB2/TP53/CHEK2/CCNE2/SERPINB5/SERPINE1/STEAP3
KEGG_SMALL_CELL_LUNG_CANCER	76	0.415287	1.58678	0.00508242	1873	tags=30%, list=15%, signal=26%	LAMA1/MYC/E2F1/E2F2/FN1/COL4A6/BCL2/CDK4/CKS1B/CCND1/CCNE1/LAMC2/ITGA2B/CDK2/COL4A1/TP53/COL4A2/TRAF2/LAMA3/CCNE2/TRAF3/SKP2/ITGA6
KEGG_PATHWAYS_IN_CANCER	267	0.325402	1.51077	0.000577891	1873	tags=22%, list=15%, signal=20%	MMP1/GLI2/LAMA1/MYC/E2F1/E2F2/RAD51/FN1/TGFB2/FLT3LG/BMP2/VEGFC/WNT10B/COL4A6/FGF5/TCF7/ETS1/BCL2/CDK4/CKS1B/KITLG/TCF7L1/CCND1/CDKN2A/CCNE1/WNT11/MMP2/LAMC2/ARNT2/EGFR/ITGA2B/CBLC/BIRC5/RASSF1/RARA/VEGFA/MLH1/PPARG/RUNX1/CDK2/RAC3/FZD8/COL4A1/MET/FGF18/FGFR2/TP53/JUN/COL4A2/MSH6/HSP90AB1/TRAF2/LAMA3/CCNE2/MECOM/TRAF3/TGFBR2/SKP2/WNT7A/ITGA6
KEGG_SYSTEMIC_LUPUS_ERYTHEMATOSUS	51	-0.688791	-2.3295	1.58e-08	677	tags=39%, list=5%, signal=37%	H2BC15/H4C12/H2AC11/H4C14/H2AC13/H2AC20/H3C6/H2AC6/HLA-DMA/H2BC21/H2AC18/H2AC8/H2BC6/H4C8/H4C15/H2BC8/H2AC7/H2BC5/H3C8/H2BC4

## Sheet: Supplementary Table 9
Supplementary Table 9. 4D-FastDIA Proteomics Results
Protein accession	Protein description	Gene name	Coverage [%]	Peptides	Razor + unique peptides	Unique peptides	Intensity IR+Com_1	Intensity IR+Com_2	Intensity IR+Com_3	Intensity IR+Com_igG	Intensity IR_1	Intensity IR_2	Intensity IR_3	Intensity IR_igG	IR+Com_1	IR+Com_2	IR+Com_3	IR+Com_igG	IR_1	IR_2	IR_3	IR_igG
O94776	Metastasis-associated protein MTA2 OS=Homo sapiens OX=9606 GN=MTA2 PE=1 SV=1	MTA2	12.43	7	7	7	2674.95	3493.58	3105.26		1488.36				0.994207	1.29847	1.15414		0.553183
Q9BZK7	F-box-like/WD repeat-containing protein TBL1XR1 OS=Homo sapiens OX=9606 GN=TBL1XR1 PE=1 SV=1	TBL1XR1	6.42	3	3	3	654.184	1274.47	1796.13				627.856		0.601184	1.17122	1.65061				0.576989
P05455	Lupus La protein OS=Homo sapiens OX=9606 GN=SSB PE=1 SV=2	SSB	2.21	1	1	1		1445.76	2038.49		680.328					1.04147	1.46845		0.490082
P51858	Hepatoma-derived growth factor OS=Homo sapiens OX=9606 GN=HDGF PE=1 SV=1	HDGF	7.08	2	2	1	1057.35		1682.59				587.804		0.953213		1.51687				0.529912
Q14839	Chromodomain-helicase-DNA-binding protein 4 OS=Homo sapiens OX=9606 GN=CHD4 PE=1 SV=2	CHD4	3.61	7	7	7	1238.37	1872.37	1723.8				1111.21		0.833113	1.25964	1.15969				0.747566
O43143	ATP-dependent RNA helicase DHX15 OS=Homo sapiens OX=9606 GN=DHX15 PE=1 SV=2	DHX15	5.79	4	4	4	1347.36	1481.19	1351.02		1684.91			383.551	1.07823	1.18533	1.08116		1.34835			0.306937
Q09028	Histone-binding protein RBBP4 OS=Homo sapiens OX=9606 GN=RBBP4 PE=1 SV=3	RBBP4	9.18	4	4	4	5811.74	5105.77	7872.71		3258.52	2238.21	2865.32		1.28426	1.12825	1.73968		0.720055	0.494591	0.633167
Q7Z2W4	ZiIR finger CCCH-type antiviral protein 1 OS=Homo sapiens OX=9606 GN=ZC3HAV1 PE=1 SV=3	ZC3HAV1	2.99	2	2	2		619.044	1389.29	204.333			911.893	295.49		0.905022	2.0311	0.298728			1.33316	0.431997
O15145	Actin-related protein 2/3 complex subunit 3 OS=Homo sapiens OX=9606 GN=ARPC3 PE=1 SV=3	ARPC3	17.42	3	3	3	2044.07	2504.39			1435.21		770.256		1.2106	1.48322			0.85		0.456183
